# Supplementary material for: A New Variant of Avian Encephalomyelitis Virus Associated with Neurologic Signs in Turkey Poults
Source: Pathogens. 2024 Sep 4;13(9):758. doi: 10.3390/pathogens13090758 (PMC11434790; doi:10.3390/pathogens13090758)
Supplement: Supplementary file 1 [file pathogens-13-00758-s001.zip]

Archive with 1 entries (1 files):
- pathogens-3150323-supplementary.pdf
